# Supplementary material for: Xanthine Oxidase Inhibitory Peptides from Larimichthys polyactis: Characterization and In Vitro/In Silico Evidence
Source: Foods. 2023 Feb 25;12(5):982. doi: 10.3390/foods12050982 (PMC10001067; doi:10.3390/foods12050982)
Supplement: Supplementary file 1 [file foods-12-00982-s001.zip]

Archive with 1 entries (1 files):
- foods-2164179-supplementary.pdf
